# Supplementary material for: Epigenetic features drastically impact CRISPR–Cas9 efficacy in plants
Source: Plant Physiol. 2022 Jun 11;190(2):1153–64. doi: 10.1093/plphys/kiac285 (PMC9516779; doi:10.1093/plphys/kiac285)
Supplement: kiac285_Supplementary_Data [file kiac285_supplementary_data.zip]

Archive with 2 entries (2 files):
- 00291suppdata.pdf
- Supplemental Dataset combined_final.xlsx
